# Supplementary material for: Carrion Crows and Azure-Winged Magpies Show No Prosocial Tendencies When Tested in a Token Transfer Paradigm
Source: Animals (Basel). 2021 May 24;11(6):1526. doi: 10.3390/ani11061526 (PMC8225188; doi:10.3390/ani11061526)
Supplement: Supplementary file 1 [file animals-11-01526-s001.zip]

Archive with 2 entries (2 files):
- Horn et al. PROEX Supplementary Information File 1_NEW.pdf
- Horn et al. PROEX Supplementary Video S1_NEW.mp4
